# Supplementary material for: Assembled and annotated reference genome and demographic history of the eastern chipmunk (Tamias striatus)
Source: Mol Genet Genomics. 2026 May 2;301(1):106. doi: 10.1007/s00438-026-02427-x (PMC13135541; doi:10.1007/s00438-026-02427-x)
Supplement: Supplementary file 2 — Supplementary file2 (XLSX 64 KB) [file 438_2026_2427_MOESM2_ESM.xlsx]

## Sheet: Supplementary Table 1 
Supplementary Table 1: Quality assessment of the eastern chipmunk genome across four de novo assembly methods. The first column lists the quality statistics with columns two through six specifing the genome assembly method and software. Column two represents the unphased genome assembly using PacBio's SMRT Link software (SMRTLINK UNPHASED) while column three represents the phased genome using the…
Quality Statistics	SMRTLINK UNPHASED	SMRTLINK PHASED	FLYE	HIFIASM	HIFIASM HAP1
# contigs	728	736	15 439	431	809
# contigs (>= 0 bp)	728	736	15 445	431	809
# contigs (>= 1000 bp)	728	736	15 439	431	809
# contigs (>= 5000 bp)	728	736	15 403	431	809
# contigs (>= 10000 bp)	728	736	15 315	431	809
# contigs (>= 25000 bp)	497	493	14 405	376	752
# contigs (>= 50000 bp)	383	387	12 094	273	607
Largest contig	117 268 458	110 138 149	29 790 809	169 491 321	149 879 881
Total length	2 639 714 219	2 641 670 203	3 411 347 188	2 717 954 188	2 607 282 702
Total length (>= 0 bp)	2 639 714 219	2 641 670 203	3 411 351 124	2 717 954 188	2 607 282 702
Total length (>= 1000 bp)	2 639 714 219	2 641 670 203	3 411 347 188	2 717 954 188	2 607 282 702
Total length (>= 5000 bp)	2 639 714 219	2 641 670 203	3 411 228 616	2 717 954 188	2 607 282 702
Total length (>= 10000 bp)	2 639 714 219	2 641 670 203	3 410 551 087	2 717 954 188	2 607 282 702
Total length (>= 25000 bp)	2 635 337 681	2 637 172 754	3 392 774 144	2 716 771 750	2 606 066 870
Total length (>= 50000 bp)	2 631 361 092	2 633 505 443	3 307 338 323	2 713 272 399	2 600 962 909
N50	41 531 070	37 354 839	489 677	87 501 790	48 606 113
auN	46 409 860	46 953 287	1 502 136	79 260 499	59 218 995
N90	5 600 147	5 905 376	86 596	8 766 539	2 960 735
L50	20	20	1457	12	15
L90	84	80	8590	47	93
GC (%)	40.35	40.34	40.32	40.43	40.48
Mismatches
# N's per 100 kbp	0.04	0.05	0	0	0
# N's	1150	1334	0	0	0

## Sheet: Supplementary Table 2
Supplementary table 1: Eastern chipmunk genes with a Mus musculus homolog containing at least one 10kb window with a nucleotide diversity value within the top one percentile at 0.0094. The first column shows the associated eastern chipmunk gene name from the presented annotated genome followed by the M. musculus homoglog standard gene ID. The third column gives the eastern chipmunk contig locatio…
T. striatus annotated Gene ID	M. musculus homolog Gene ID	Contig ID	Pi window start posisition	Annotated gene start positon	Annptated gene end position	Nucleotide diversity (pi)	DAVID functional annotation
TST_005135	Cd163	ptg000122l	158640001	158624089	158646998	0.013	Inflammatory response
TST_005137		ptg000122l	158660001	158657457	158763755	0.012
TST_005137		ptg000122l	158670001	158657457	158763755	0.013
TST_005137		ptg000122l	158680001	158657457	158763755	0.015
TST_005137		ptg000122l	158710001	158657457	158763755	0.017
TST_005137		ptg000122l	158730001	158657457	158763755	0.017
TST_005137		ptg000122l	158740001	158657457	158763755	0.014
TST_005137		ptg000122l	158750001	158657457	158763755	0.012
TST_005137		ptg000122l	158760001	158657457	158763755	0.013
TST_005138		ptg000122l	158780001	158788615	158804731	0.011
TST_005140		ptg000122l	158890001	158814196	158952426	0.013
TST_005140		ptg000122l	158910001	158814196	158952426	0.016
TST_005140		ptg000122l	158920001	158814196	158952426	0.019
TST_005140		ptg000122l	158930001	158814196	158952426	0.022
TST_009221	Btnl1	ptg000021l	123500001	123501661	123511058	0.013	T cell receptor signaling pathway
TST_009223		ptg000021l	123560001	123565223	123577614	0.011
TST_009223		ptg000021l	123570001	123565223	123577614	0.023
TST_009224		ptg000021l	123610001	123618473	123631180	0.02
TST_009224		ptg000021l	123620001	123618473	123631180	0.019
TST_009224		ptg000021l	123630001	123618473	123631180	0.014
TST_009234		ptg000021l	123820001	123817110	123830061	0.014
TST_009234		ptg000021l	123830001	123817110	123830061	0.015
TST_009236		ptg000021l	123900001	123904337	123916370	0.017
TST_009236		ptg000021l	123910001	123904337	123916370	0.028
TST_009237		ptg000021l	123950001	123958697	123970645	0.02
TST_009237		ptg000021l	123970001	123958697	123970645	0.016
TST_037060	Srsf10	ptg000046l	4400001	4400827	4473102	0.019	Various RNA processes
TST_037060		ptg000046l	4410001	4400827	4473102	0.011
TST_037060		ptg000046l	4420001	4400827	4473102	0.014
TST_037060		ptg000046l	4430001	4400827	4473102	0.019
TST_037060		ptg000046l	4440001	4400827	4473102	0.019
TST_039454	Siglec12	ptg000079l	5520001	5529061	5529450	0.011	No DAVID ID
TST_039486		ptg000079l	5880001	5880033	5890303	0.01
TST_039486		ptg000079l	5890001	5880033	5890303	0.01
TST_039487		ptg000079l	5890001	5892670	5902068	0.01
TST_028867	Ceacam1	ptg000110l	46550001	46548395	46601177	0.019	Host-virus interactions and various cell regulatory functions
TST_028867		ptg000110l	46570001	46548395	46601177	0.014
TST_028867		ptg000110l	46580001	46548395	46601177	0.01
TST_040318	Egflam	ptg000055l	5860001	5743728	5860422	0.009	Positive regulation of cell-substrate adhesion
TST_040319		ptg000055l	5860001	5868071	5872337	0.009
TST_040319		ptg000055l	5870001	5868071	5872337	0.01
TST_045413	Prkd3	ptg000119l	2960001	2967124	2967822	0.014	Pospholipase C-activating G protein-coupled receptor signaling pathway
TST_045414		ptg000119l	2960001	2967909	2969063	0.014
TST_045415		ptg000119l	2960001	2969157	2969795	0.014
TST_043470	Bsg	ptg000058l	3150001	3158852	3159190	0.011	Angiogenesis
TST_043471		ptg000058l	3150001	3159363	3159590	0.011
TST_010818	Cd48	ptg000035l	5040001	5033492	5051568	0.01	Immune response
TST_010828		ptg000035l	5300001	5285237	5303598	0.01
TST_027574	Cntnap4	ptg000020l	47490001	47461571	47515045	0.012	Cell adhesion and neuron differentiation
TST_027577		ptg000020l	47700001	47662798	47847515	0.014
TST_041525	Ddx21	ptg000037l	8110001	8118875	8125846	0.01	Immune response
TST_041525		ptg000037l	8120001	8118875	8125846	0.023
TST_031416	Dyrk3	ptg000034l	33910001	33910618	33920590	0.01	Cell cycle
TST_031416		ptg000034l	33920001	33910618	33920590	0.013
TST_041306	Efcc1	ptg000037l	1640001	1643871	1646077	0.013	Calcium ion binding
TST_047561		ptg000109l	1430001	1429693	1430238	0.01
TST_031417	Eif2d	ptg000034l	33930001	33932343	33952888	0.01	Protein biosynthesis
TST_031417		ptg000034l	33940001	33932343	33952888	0.01
TST_009177	H2-Ab1	ptg000021l	122270001	122269904	122279250	0.013	Adaptive Immune response
TST_009205		ptg000021l	122900001	122902000	122908413	0.015
TST_021999	Mia2	ptg000001l	1580001	1582317	1639804	0.01	Cargo receptor activity
TST_021999		ptg000001l	1610001	1582317	1639804	0.011
TST_043446	Or6e1	ptg000058l	2300001	2307927	2308964	0.011	Olfaction
TST_003521		ptg000122l	50470001	50474045	50474983	0.014
TST_042936	Or7a40	ptg000004l	710001	712713	713678	0.01	Olfaction
TST_025643		ptg000060l	1540001	1542751	1543680	0.013
TST_043408	Pan3	ptg000058l	1710001	1716348	1716836	0.011	mRNA processing
TST_043409		ptg000058l	1710001	1716977	1720611	0.011
TST_039257	Pirb	ptg000079l	720001	657868	738362	0.011	Adaptive Immune response
TST_039257		ptg000079l	730001	657868	738362	0.015
TST_028866	Psg22	ptg000110l	46490001	46498162	46544627	0.01	Angiogenesis
TST_028866		ptg000110l	46520001	46498162	46544627	0.01
TST_043802	Ptprt	ptg000064l	3720001	3639502	3820252	0.013	Chromatin remodeling
TST_043802		ptg000064l	3730001	3639502	3820252	0.018
TST_041488	Seh1l	ptg000037l	6760001	6766267	6793363	0.02	Cell cycle
TST_041488		ptg000037l	6790001	6766267	6793363	0.011
TST_006401	TVA2	ptg000005l	52920001	52921773	52929323	0.01	No DAVID ID
TST_006404		ptg000005l	52980001	52988254	52988812	0.011
TST_047266	Vmn1r53	ptg000180l	1090001	1073849	1101675	0.01	Pheromone response
TST_047281		ptg000180l	1520001	1527749	1528696	0.016
TST_034584	Abcg2	ptg000071l	16500001	16495716	16555999	0.01	Lipid transport
TST_043508	Acad9	ptg000058l	4640001	4609287	4650385	0.011	Various lipid metabolism processes
TST_043682	Amacr	ptg000141l	4640001	4614014	4645898	0.016	Fatty acid metabolic process and bile acid processes
TST_041529	Ankh	ptg000037l	8140001	8145255	8146748	0.011	No DAVID ID
TST_041524	Basp1	ptg000037l	8110001	8108718	8112469	0.01	negative regulation of DNA-templated transcription
TST_006621	Brca2	ptg000005l	62700001	62705810	62718282	0.011	Cell cycle
TST_007281	Cep128	ptg000005l	113390001	113266891	113426447	0.012	Cell division and chromosome partitioning
TST_041530	Cyrib	ptg000037l	8140001	8149831	8150367	0.011	Various T cell processes
TST_032124	Gpr149	ptg000012l	27550001	27550221	27558275	0.013	Neutopeptide signaling pathway an various estrous processes
TST_006596	Gzmb	ptg000005l	56670001	56677011	56681180	0.01	Apoptosis and Cytolysis
TST_009178	H2-Aa	ptg000021l	122280001	122282223	122286860	0.012	Adaptive Immune response
TST_009307	H2-D1	ptg000021l	124810001	124809938	124813043	0.011	Immune response
TST_028942	Igsf23	ptg000110l	48060001	48058356	48068647	0.011	Osteoclast differentiation
TST_035924	Or4e2	ptg000002l	17360001	17335101	17361115	0.015	Olfaction
TST_050369	Pbsn	ptg000273l	110001	96600	112168	0.009	Small molecule binding
TST_046515	Phlpp1	ptg000094l	140001	149696	150142	0.012	Apoptosis
TST_043407	Phospho1	ptg000058l	1710001	1705738	1710427	0.011	Mineral balance
TST_047562	Podxl2	ptg000109l	1460001	1468328	1470609	0.013	Cell adhesion
TST_043683	Slc45a2	ptg000141l	4650001	4655073	4669863	0.011	Melanin biosynthesis and sensory transduction
TST_010368	Tp63	ptg000007l	79710001	79612576	79714960	0.011	No DAVID ID
TST_043469	Ubl3	ptg000058l	3150001	3151019	3151279	0.011	unspecified biological process
TST_050118	Ubr4	ptg000085l	240001	229044	243201	0.012	Protein binding
TST_039405	Vmn1r45	ptg000079l	4230001	4235708	4236610	0.009	Pheromone response
TST_045416	Vmn1r52	ptg000119l	2980001	2986152	2991739	0.011	Pheromone response

## Sheet: Supplementary Table 3
Supplementary table 2: List of significant orthologs unique to the eastern chipmunk compared to the Siberian chipmunk using a GO enrichment analysis (Ashburner et al. 2000; The Gene Ontology Consortium et al. 2023). GO term ID for the significant ortholog is shown in "GO ID" followed by the number of proteins coding genes in the orthologous cluster associated with the GO term ("Number of protein …
GO_ID	Number of protein genes	GO term	Go term process	P_value
GO:0016032	44	viral process	biological_process	0
GO:0007283	53	spermatogenesis	biological_process	0
GO:0046872	61	metal ion binding	molecular_function	0
GO:0007608	114	sensory perception of smell	biological_process	0
GO:0004984	79	olfactory receptor activity	molecular_function	0
GO:0006511	33	ubiquitin-dependent protein catabolic process	biological_process	0
GO:0007186	94	G-protein coupled receptor signaling pathway	biological_process	0
GO:0016021	28	integral component of membrane	cellular_component	0
GO:0007165	20	signal transduction	biological_process	0
GO:0006355	9	regulation of transcription, DNA-templated	biological_process	2.41183e-306
GO:0016055	11	Wnt signaling pathway	biological_process	1.72782e-305
GO:0007601	9	visual perception	biological_process	1.9113e-269
GO:0006412	51	translation	biological_process	3.1635e-269
GO:0015031	6	protein transport	biological_process	9.30802e-257
GO:0006357	23	regulation of transcription from RNA polymerase II promoter	biological_process	1.76357e-249
GO:0016567	4	protein ubiquitination	biological_process	2.18063e-222
GO:0016192	6	vesicle-mediated transport	biological_process	1.53224e-207
GO:0006366	11	transcription from RNA polymerase II promoter	biological_process	2.38485e-186
GO:0045944	5	positive regulation of transcription from RNA polymerase II promoter	biological_process	5.48582e-179
GO:0008270	4	zinc ion binding	molecular_function	4.82983e-164
GO:0006508	4	proteolysis	biological_process	2.58205e-161
GO:0008380	38	RNA splicing	biological_process	6.95195e-150
GO:0006364	5	rRNA processing	biological_process	1.02325e-142
GO:0006468	19	protein phosphorylation	biological_process	5.33448e-136
GO:0055085	2	transmembrane transport	biological_process	1.92709e-125
GO:0003723	13	RNA binding	molecular_function	7.02549e-125
GO:0042060	10	wound healing	biological_process	8.46223e-125
GO:0005634	9	nucleus	cellular_component	5.98305e-120
GO:0006351	2	transcription, DNA-templated	biological_process	1.08549e-104
GO:0007605	4	sensory perception of sound	biological_process	1.23553e-101
GO:0006367	16	transcription initiation from RNA polymerase II promoter	biological_process	7.70602e-96
GO:0005886	21	plasma membrane	cellular_component	9.32515e-95
GO:0005737	2	cytoplasm	cellular_component	5.89052e-92
GO:0045893	5	positive regulation of transcription, DNA-templated	biological_process	7.44247e-92
GO:0006814	3	sodium ion transport	biological_process	9.61993e-89
GO:0009617	13	response to bacterium	biological_process	5.93887e-84
GO:0005576	24	extracellular region	cellular_component	1.33357e-83
GO:0051260	3	protein homooligomerization	biological_process	6.71177e-83
GO:0045892	7	negative regulation of transcription, DNA-templated	biological_process	8.70694e-83
GO:0006805	13	xenobiotic metabolic process	biological_process	2.46321e-82
GO:0050852	22	T cell receptor signaling pathway	biological_process	5.89407e-82
GO:0044826	7	viral genome integration into host DNA	biological_process	2.51852e-80
GO:0034765	3	regulation of ion transmembrane transport	biological_process	1.40629e-79
GO:0007169	4	transmembrane receptor protein tyrosine kinase signaling pathway	biological_process	4.86294e-79
GO:0019236	25	response to pheromone	biological_process	1.29537e-76
GO:0050776	16	regulation of immune response	biological_process	6.83796e-75
GO:0006334	4	nucleosome assembly	biological_process	4.20488e-74
GO:0005509	7	calcium ion binding	molecular_function	8.37072e-74
GO:0007264	30	small GTPase mediated signal transduction	biological_process	3.0886e-73
GO:0033209	2	tumor necrosis factor-mediated signaling pathway	biological_process	8.96808e-73
GO:0007275	3	multicellular organismal development	biological_process	2.00033e-66
GO:0000122	2	negative regulation of transcription from RNA polymerase II promoter	biological_process	2.21799e-65
GO:0006979	6	response to oxidative stress	biological_process	2.06431e-64
GO:0019068	7	virion assembly	biological_process	2.43863e-63
GO:0007179	8	transforming growth factor beta receptor signaling pathway	biological_process	2.5466e-62
GO:0007266	22	Rho protein signal transduction	biological_process	4.26067e-61
GO:0008542	2	visual learning	biological_process	4.73107e-58
GO:0006890	7	retrograde vesicle-mediated transport, Golgi to ER	biological_process	5.50842e-57
GO:0003281	81	ventricular septum development	biological_process	7.87241e-57
GO:0031098	8	stress-activated protein kinase signaling cascade	biological_process	5.27122e-56
GO:0000398	11	mRNA splicing, via spliceosome	biological_process	4.32012e-54
GO:0002377	3	immunoglobulin production	biological_process	1.72961e-53
GO:0006470	6	protein dephosphorylation	biological_process	2.87117e-53
GO:0006413	24	translational initiation	biological_process	6.46342e-51
GO:0007156	33	homophilic cell adhesion via plasma membrane adhesion molecules	biological_process	9.03039e-49
GO:0006644	4	phospholipid metabolic process	biological_process	9.79889e-47
GO:0003676	3	nucleic acid binding	molecular_function	1.61339e-45
GO:0007399	7	nervous system development	biological_process	2.90637e-45
GO:0035023	2	regulation of Rho protein signal transduction	biological_process	2.17685e-44
GO:0004252	4	serine-type endopeptidase activity	molecular_function	2.25259e-44
GO:0048010	5	vascular endothelial growth factor receptor signaling pathway	biological_process	4.24285e-44
GO:0019827	3	stem cell maintenance	biological_process	3.80389e-43
GO:0007338	10	single fertilization	biological_process	3.46224e-41
GO:0006457	3	protein folding	biological_process	8.78595e-41
GO:0006414	2	translational elongation	biological_process	2.03747e-40
GO:0043687	2	post-translational protein modification	biological_process	2.03747e-40
GO:0006612	2	protein targeting to membrane	biological_process	7.78458e-39
GO:0070126	4	mitochondrial translational termination	biological_process	2.38968e-37
GO:0006955	5	immune response	biological_process	1.3689e-35
GO:0007155	10	cell adhesion	biological_process	1.74931e-34
GO:0051056	4	regulation of small GTPase mediated signal transduction	biological_process	2.9539e-34
GO:0048511	2	rhythmic process	biological_process	4.11946e-34
GO:0042493	2	response to drug	biological_process	4.11946e-34
GO:0060071	2	Wnt signaling pathway, planar cell polarity pathway	biological_process	4.11946e-34
GO:0036297	15	interstrand cross-link repair	biological_process	4.72814e-34
GO:0006986	2	response to unfolded protein	biological_process	2.5041e-33
GO:0000209	11	protein polyubiquitination	biological_process	4.8285e-33
GO:0050821	2	protein stabilization	biological_process	1.51858e-32
GO:0021591	2	ventricular system development	biological_process	9.18717e-32
GO:0001756	3	somitogenesis	biological_process	2.0035e-31
GO:0009615	4	response to virus	biological_process	2.02452e-30
GO:0005198	10	structural molecule activity	molecular_function	4.28963e-30
GO:0032981	25	mitochondrial respiratory chain complex I assembly	biological_process	8.40307e-29
GO:0006325	10	chromatin organization	biological_process	1.20139e-28
GO:0019233	2	sensory perception of pain	biological_process	7.1712e-28
GO:0051726	2	regulation of cell cycle	biological_process	7.1712e-28
GO:0035176	3	social behavior	biological_process	1.41343e-27
GO:0060337	21	type I interferon signaling pathway	biological_process	2.39805e-27
GO:0019216	2	regulation of lipid metabolic process	biological_process	4.27224e-27
GO:0002224	4	toll-like receptor signaling pathway	biological_process	1.27776e-26
GO:0006906	4	vesicle fusion	biological_process	1.27776e-26
GO:0007088	2	regulation of mitotic nuclear division	biological_process	2.53815e-26
GO:0007218	3	neuropeptide signaling pathway	biological_process	4.78796e-26
GO:0008104	2	protein localization	biological_process	1.50366e-25
GO:0006694	2	steroid biosynthetic process	biological_process	1.50366e-25
GO:0006368	35	transcription elongation from RNA polymerase II promoter	biological_process	2.09272e-25
GO:0042391	5	regulation of membrane potential	biological_process	1.6052e-23
GO:0003677	7	DNA binding	molecular_function	1.75188e-23
GO:0008285	2	negative regulation of cell proliferation	biological_process	3.07124e-23
GO:0007204	2	positive regulation of cytosolic calcium ion concentration	biological_process	3.07124e-23
GO:0016042	12	lipid catabolic process	biological_process	3.5784e-23
GO:0060395	5	SMAD protein signal transduction	biological_process	8.80667e-23
GO:0006383	2	transcription from RNA polymerase III promoter	biological_process	1.04851e-21
GO:0042802	2	identical protein binding	molecular_function	1.04851e-21
GO:0009408	4	response to heat	biological_process	2.27211e-21
GO:0035249	6	synaptic transmission, glutamatergic	biological_process	2.69166e-21
GO:0030154	2	cell differentiation	biological_process	6.09546e-21
GO:0031146	14	SCF-dependent proteasomal ubiquitin-dependent protein catabolic process	biological_process	9.45494e-21
GO:0071526	6	semaphorin-plexin signaling pathway	biological_process	1.42516e-20
GO:0007416	12	synapse assembly	biological_process	1.96541e-20
GO:0002667	2	regulation of T cell anergy	biological_process	3.53102e-20
GO:0008277	2	regulation of G-protein coupled receptor protein signaling pathway	biological_process	3.53102e-20
GO:0071625	8	vocalization behavior	biological_process	5.83553e-20
GO:0007584	4	response to nutrient	biological_process	6.89995e-20
GO:0046718	2	viral entry into host cell	biological_process	2.03793e-19
GO:0005524	16	ATP binding	molecular_function	3.83766e-19
GO:0002250	58	adaptive immune response	biological_process	1.04973e-18
GO:0006281	8	DNA repair	biological_process	1.47168e-18
GO:0043087	8	regulation of GTPase activity	biological_process	1.47168e-18
GO:0005829	3	cytosol	cellular_component	9.49206e-18
GO:0002223	5	stimulatory C-type lectin receptor signaling pathway	biological_process	1.13562e-17
GO:0001963	2	synaptic transmission, dopaminergic	biological_process	3.8256e-17
GO:0000381	2	regulation of alternative mRNA splicing, via spliceosome	biological_process	3.8256e-17
GO:0051384	2	response to glucocorticoid	biological_process	3.8256e-17
GO:0000245	2	spliceosomal complex assembly	biological_process	3.8256e-17
GO:0043065	4	positive regulation of apoptotic process	biological_process	5.96589e-17
GO:0002181	17	cytoplasmic translation	biological_process	8.53403e-17
GO:0032496	10	response to lipopolysaccharide	biological_process	9.37359e-17
GO:0021510	4	spinal cord development	biological_process	3.18673e-16
GO:0032479	5	regulation of type I interferon production	biological_process	1.60181e-15
GO:0000083	2	regulation of transcription involved in G1/S transition of mitotic cell cycle	biological_process	6.89765e-15
GO:0007004	2	telomere maintenance via telomerase	biological_process	6.89765e-15
GO:0039694	6	viral RNA genome replication	biological_process	3.43937e-14
GO:0001913	2	T cell mediated cytotoxicity	biological_process	3.85705e-14
GO:0006887	2	exocytosis	biological_process	3.85705e-14
GO:0042273	2	ribosomal large subunit biogenesis	biological_process	3.85705e-14
GO:0051289	10	protein homotetramerization	biological_process	4.25761e-14
GO:0000722	3	telomere maintenance via recombination	biological_process	4.61835e-14
GO:0000244	3	spliceosomal tri-snRNP complex assembly	biological_process	4.61835e-14
GO:0006801	3	superoxide metabolic process	biological_process	4.61835e-14
GO:0005975	3	carbohydrate metabolic process	biological_process	4.61835e-14
GO:0019226	7	transmission of nerve impulse	biological_process	1.27554e-13
GO:0046856	3	phosphatidylinositol dephosphorylation	biological_process	2.47424e-13
GO:0005102	6	receptor binding	molecular_function	8.22384e-13
GO:0045599	2	negative regulation of fat cell differentiation	biological_process	1.18506e-12
GO:0090314	4	positive regulation of protein targeting to membrane	biological_process	1.24208e-12
GO:0001894	6	tissue homeostasis	biological_process	3.95852e-12
GO:0006361	4	transcription initiation from RNA polymerase I promoter	biological_process	6.32709e-12
GO:0006954	2	inflammatory response	biological_process	6.50529e-12
GO:0045471	2	response to ethanol	biological_process	6.50529e-12
GO:0016070	6	RNA metabolic process	biological_process	1.88359e-11
GO:0001829	4	trophectodermal cell differentiation	biological_process	3.19061e-11
GO:0051604	4	protein maturation	biological_process	3.19061e-11
GO:0016266	4	O-glycan processing	biological_process	3.19061e-11
GO:0015986	2	ATP synthesis coupled proton transport	biological_process	3.54531e-11
GO:0033617	2	mitochondrial respiratory chain complex IV assembly	biological_process	3.54531e-11
GO:0019079	2	viral genome replication	biological_process	3.54531e-11
GO:0006616	2	SRP-dependent cotranslational protein targeting to membrane, translocation	biological_process	3.54531e-11
GO:0030240	3	skeletal muscle thin filament assembly	biological_process	3.62582e-11
GO:0042594	3	response to starvation	biological_process	3.62582e-11
GO:0007265	8	Ras protein signal transduction	biological_process	4.01872e-11
GO:0055015	11	ventricular cardiac muscle cell development	biological_process	1.7345e-10
GO:0070207	3	protein homotrimerization	biological_process	1.87673e-10
GO:0003774	2	motor activity	molecular_function	1.91693e-10
GO:0006970	4	response to osmotic stress	biological_process	7.84269e-10
GO:0034504	3	protein localization to nucleus	biological_process	9.61072e-10
GO:0006936	2	muscle contraction	biological_process	1.02745e-09
GO:0030334	2	regulation of cell migration	biological_process	1.02745e-09
GO:0060707	2	trophoblast giant cell differentiation	biological_process	1.02745e-09
GO:0004867	18	serine-type endopeptidase inhibitor activity	molecular_function	2.42905e-09
GO:0048167	11	regulation of synaptic plasticity	biological_process	2.83649e-09
GO:0007260	4	tyrosine phosphorylation of STAT protein	biological_process	3.8144e-09
GO:0003743	3	translation initiation factor activity	molecular_function	4.86377e-09
GO:0033151	2	V(D)J recombination	biological_process	5.45377e-09
GO:0051568	2	histone H3-K4 methylation	biological_process	5.45377e-09
GO:0097178	4	ruffle assembly	biological_process	1.82829e-08
GO:0051438	10	regulation of ubiquitin-protein transferase activity	biological_process	1.95508e-08
GO:0019087	3	transformation of host cell by virus	biological_process	2.4292e-08
GO:0070534	3	protein K63-linked ubiquitination	biological_process	2.4292e-08
GO:0006260	2	DNA replication	biological_process	2.86345e-08
GO:0017183	2	peptidyl-diphthamide biosynthetic process from peptidyl-histidine	biological_process	2.86345e-08
GO:0021517	2	ventral spinal cord development	biological_process	2.86345e-08
GO:0042750	5	hibernation	biological_process	5.8032e-08
GO:0005615	5	extracellular space	cellular_component	5.8032e-08
GO:0000278	18	mitotic cell cycle	biological_process	9.79229e-08
GO:0006974	3	cellular response to DNA damage stimulus	biological_process	1.1954e-07
GO:0098719	3	sodium ion import across plasma membrane	biological_process	1.1954e-07
GO:0042552	2	myelination	biological_process	1.4849e-07
GO:0003091	2	renal water homeostasis	biological_process	1.4849e-07
GO:0042797	2	tRNA transcription from RNA polymerase III promoter	biological_process	1.4849e-07
GO:0008017	2	microtubule binding	molecular_function	1.4849e-07
GO:0045652	2	regulation of megakaryocyte differentiation	biological_process	1.4849e-07
GO:0000028	6	ribosomal small subunit assembly	biological_process	1.6157e-07
GO:0060304	13	regulation of phosphatidylinositol dephosphorylation	biological_process	1.79455e-07
GO:0001934	8	positive regulation of protein phosphorylation	biological_process	2.35068e-07
GO:0006929	4	substrate-dependent cell migration	biological_process	3.99209e-07
GO:0072425	4	signal transduction involved in G2 DNA damage checkpoint	biological_process	3.99209e-07
GO:0009409	6	response to cold	biological_process	6.85366e-07
GO:0003924	2	GTPase activity	molecular_function	7.59134e-07
GO:0001964	15	startle response	biological_process	2.08979e-06
GO:0016925	11	protein sumoylation	biological_process	2.15875e-06
GO:0006310	8	DNA recombination	biological_process	3.58355e-06
GO:0042407	2	cristae formation	biological_process	3.81703e-06
GO:0030855	2	epithelial cell differentiation	biological_process	3.81703e-06
GO:0042752	2	regulation of circadian rhythm	biological_process	3.81703e-06
GO:0019510	2	S-adenosylhomocysteine catabolic process	biological_process	3.81703e-06
GO:0051480	5	cytosolic calcium ion homeostasis	biological_process	4.83532e-06
GO:0001836	5	release of cytochrome c from mitochondria	biological_process	4.83532e-06
GO:0003779	29	actin binding	molecular_function	5.6131e-06
GO:0009249	4	protein lipoylation	biological_process	8.01727e-06
GO:0097091	2	synaptic vesicle clustering	biological_process	1.88184e-05
GO:0000184	2	nuclear-transcribed mRNA catabolic process, nonsense-mediated decay	biological_process	1.88184e-05
GO:0019076	2	viral release from host cell	biological_process	1.88184e-05
GO:0001580	4	detection of chemical stimulus involved in sensory perception of bitter taste	biological_process	3.45346e-05
GO:1900740	3	positive regulation of protein insertion into mitochondrial membrane involved in apoptotic signaling pathway	biological_process	5.75496e-05
GO:0006521	3	regulation of cellular amino acid metabolic process	biological_process	5.75496e-05
GO:0007525	5	somatic muscle development	biological_process	8.06625e-05
GO:0097338	5	response to clozapine	biological_process	8.06625e-05
GO:0007420	4	brain development	biological_process	0.000143989
GO:0008202	10	steroid metabolic process	biological_process	0.000158006
GO:0051923	31	sulfation	biological_process	0.000171492
GO:0036295	3	cellular response to increased oxygen levels	biological_process	0.000251796
GO:0002026	3	regulation of the force of heart contraction	biological_process	0.000251796
GO:0010039	3	response to iron ion	biological_process	0.000251796
GO:0005506	12	iron ion binding	molecular_function	0.00042163
GO:0046777	2	protein autophosphorylation	biological_process	0.000423446
GO:0030277	2	maintenance of gastrointestinal epithelium	biological_process	0.000423446
GO:0004129	2	cytochrome-c oxidase activity	molecular_function	0.000423446
GO:0098911	2	regulation of ventricular cardiac muscle cell action potential	biological_process	0.000423446
GO:0042325	2	regulation of phosphorylation	biological_process	0.000423446
GO:0021756	4	striatum development	biological_process	0.00057734
GO:0048280	4	vesicle fusion with Golgi apparatus	biological_process	0.00057734
GO:0009414	4	response to water deprivation	biological_process	0.00057734
GO:0051607	9	defense response to virus	biological_process	0.000948039
GO:0051823	3	regulation of synapse structural plasticity	biological_process	0.00105895
GO:0006013	5	mannose metabolic process	biological_process	0.00115523
GO:0032434	5	regulation of proteasomal ubiquitin-dependent protein catabolic process	biological_process	0.00115523
GO:0016233	2	telomere capping	biological_process	0.00190601
GO:0000165	2	MAPK cascade	biological_process	0.00190601
GO:0035372	2	protein localization to microtubule	biological_process	0.00190601
GO:0061015	2	snRNA import into nucleus	biological_process	0.00190601
GO:0038023	6	signaling receptor activity	molecular_function	0.00208673
GO:0032525	4	somite rostral/caudal axis specification	biological_process	0.00220674
GO:0050890	4	cognition	biological_process	0.00220674
GO:0001764	14	neuron migration	biological_process	0.0025635
GO:0007017	9	microtubule-based process	biological_process	0.00285096
GO:0046620	5	regulation of organ growth	biological_process	0.00404655
GO:0050658	3	RNA transport	biological_process	0.00423581
GO:0019062	16	virion attachment to host cell	biological_process	0.00482836
GO:0030838	4	positive regulation of actin filament polymerization	biological_process	0.00794215
GO:0007411	9	axon guidance	biological_process	0.00805838
GO:0072092	2	ureteric bud invasion	biological_process	0.00815995
GO:0008037	2	cell recognition	biological_process	0.00815995
GO:0042393	2	histone binding	molecular_function	0.00815995
GO:0006813	2	potassium ion transport	biological_process	0.00815995
GO:0097065	2	anterior head development	biological_process	0.00815995
GO:1900264	2	positive regulation of DNA-directed DNA polymerase activity	biological_process	0.00815995
GO:0005044	10	scavenger receptor activity	molecular_function	0.0114185
GO:0070269	10	pyroptosis	biological_process	0.0114185
GO:0000463	3	maturation of LSU-rRNA from tricistronic rRNA transcript (SSU-rRNA, 5.8S rRNA, LSU-rRNA)	biological_process	0.0158632
GO:0070296	3	sarcoplasmic reticulum calcium ion transport	biological_process	0.0158632
GO:0032436	3	positive regulation of proteasomal ubiquitin-dependent protein catabolic process	biological_process	0.0158632
GO:0006065	3	UDP-glucuronate biosynthetic process	biological_process	0.0158632
GO:0008543	3	fibroblast growth factor receptor signaling pathway	biological_process	0.0158632
GO:0009306	136	protein secretion	biological_process	0.0206197
GO:0071364	9	cellular response to epidermal growth factor stimulus	biological_process	0.0211476
GO:0070327	9	thyroid hormone transport	biological_process	0.0211476
GO:0043405	4	regulation of MAP kinase activity	biological_process	0.0264316
GO:0008299	2	isoprenoid biosynthetic process	biological_process	0.0325618
GO:0048662	2	negative regulation of smooth muscle cell proliferation	biological_process	0.0325618
GO:0008361	2	regulation of cell size	biological_process	0.0325618
GO:0032197	60	transposition, RNA-mediated	biological_process	0.0380762
GO:0045663	5	positive regulation of myoblast differentiation	biological_process	0.0396348

## Sheet: Supplementary Table 4
Supplementary Table 3: Orthogroups shown to have a signigicant likelihood ratio statistic (LRT) from the codeml branch-site model testing for positive selection in the eastern chipmunk. LRT values are considered significant if values have an adjusted P-value less than 0.05 and the value is greater than the chi-square critical value at a 1% significace per the PAML recomendations (5.99). The first…
Orthogroup	LRT_Statistic	P-value	P-value adjusted
OG0011126	9.571	0.00197673	0.0263943
OG0011158	8.332	0.00389566	0.0480421
OG0011274	72.457	1.70689e-17	1.2672e-15
OG0011479	87.339	9.1448e-21	9.4293e-19
OG0011504	56.455	5.75048e-14	2.92408e-12
OG0011512	87.414	8.8011e-21	9.33417e-19
OG0011527	93.391	4.292e-22	5.13953e-20
OG0011538	93.13	4.897e-22	5.68021e-20
OG0011612	72.907	1.35884e-17	1.05084e-15
OG0011626	8.689	0.0032012	0.0409754
OG0011688	73.716	9.02106e-18	7.12472e-16
OG0011731	78.77	6.97614e-19	6.16558e-17
OG0011760	55.727	8.32817e-14	4.06765e-12
OG0012009	572.098	1.96336e-126	7.28798e-123
OG0012022	98.255	3.68e-23	5.0568e-21
OG0012065	9.44	0.00212322	0.0282487
OG0012097	9.023	0.00266537	0.0349606
OG0012111	66.923	2.82313e-16	1.87133e-14
OG0012172	52.338	4.67292e-13	2.14147e-11
OG0012336	74.321	6.64088e-18	5.3589e-16
OG0012439	8.667	0.0032402	0.041332
OG0012440	78.273	8.97603e-19	7.74861e-17
OG0012475	8.874	0.00289235	0.0375399
OG0012500	8.371	0.00381352	0.0473438
OG0012570	70.823	3.90717e-17	2.84381e-15
OG0012656	8.638	0.00329267	0.0418575
OG0012713	83.389	6.7395e-20	6.41462e-18
OG0012743	9.23	0.0023806	0.0313361
OG0012766	80.646	2.70024e-19	2.44471e-17
OG0012785	66.495	3.50791e-16	2.24506e-14
OG0012829	56.403	5.90447e-14	2.96181e-12
OG0012880	8.967	0.00274931	0.0359347
OG0012959	8.45	0.00365082	0.0454759
OG0013131	94.647	2.276e-22	2.82578e-20
OG0013221	74.728	5.4023e-18	4.4563e-16
OG0013255	56.867	4.66187e-14	2.40345e-12
OG0013317	57.128	4.08247e-14	2.13438e-12
OG0013461	51.94	5.72113e-13	2.55866e-11
OG0013657	59.173	1.44418e-14	8.24736e-13
OG0013691	63.245	1.82501e-15	1.0753e-13
OG0013791	63.722	1.43262e-15	8.77914e-14
OG0013815	95.209	1.713e-22	2.27096e-20
OG0014194	8.317	0.00392748	0.0482742
OG0014238	8.805	0.00300366	0.0387139
OG0014297	8.597	0.00336648	0.0426498
OG0014303	88.638	4.7409e-21	5.17594e-19
OG0014353	63.708	1.44269e-15	8.77914e-14
OG0014357	67.054	2.64153e-16	1.78279e-14
OG0014579	8.535	0.00348376	0.0436882
OG0014641	87.115	1.0237e-20	1.02702e-18
OG0014736	58.868	1.68654e-14	9.48552e-13
OG0014779	62.033	3.37761e-15	1.95901e-13
OG0014807	55.855	7.80125e-14	3.8611e-12
OG0014921	55.259	1.05648e-13	5.09305e-12
OG0014936	72.79	1.44195e-17	1.09235e-15
OG0014951	8.47	0.00360986	0.0451171
OG0014958	57.951	2.68791e-14	1.48918e-12
OG0014988	8.283	0.00400126	0.0490188
OG0015076	63.578	1.54178e-15	9.2308e-14
OG0015092	54.78	1.34816e-13	6.41588e-12
OG0015112	67.56	2.04394e-16	1.43153e-14
OG0015191	75.859	3.04634e-18	2.57001e-16
OG0015207	8.555	0.00344621	0.0435113
OG0015412	9.622	0.00192292	0.0258619
OG0015646	52.129	5.19619e-13	2.35223e-11
OG0015666	57.564	3.27207e-14	1.73513e-12
OG0015720	9.584	0.0019631	0.0263069
OG0015782	99.875	1.62e-23	2.3179e-21
OG0015806	57.819	2.87328e-14	1.56847e-12
OG0015917	8.343	0.00387176	0.0479065
OG0015960	8.257	0.00405919	0.0495648
OG0015977	89.653	2.8378e-21	3.19211e-19
OG0016017	67.103	2.57677e-16	1.77129e-14
OG0016038	94.64	2.284e-22	2.82578e-20
OG0016070	8.732	0.00312734	0.0401684
OG0016223	50.983	9.3159e-13	4.11674e-11
OG0016228	9.346	0.00223466	0.0296042
OG0016277	65.819	4.943e-16	3.1099e-14
OG0016288	52.813	3.66934e-13	1.70257e-11
OG0016302	8.536	0.00348242	0.0436882
OG0016368	8.85	0.00293069	0.0379049
OG0016429	70.608	4.35831e-17	3.11116e-15
OG0016587	66.596	3.33276e-16	2.17039e-14
OG0016641	9.341	0.00224105	0.0296042
OG0016843	82.905	8.60997e-20	7.99005e-18
OG0016846	53.344	2.79972e-13	1.31552e-11
OG0016953	83.627	5.97526e-20	5.83689e-18
OG0016990	8.923	0.00281675	0.036687
OG0017030	57.759	2.96296e-14	1.59399e-12

## Sheet: Supplementary Table 5
Supplementary Table 4: Bayes Empirical Bayes (BEB) posterior probability analysis results for orthogroup genes having a signigicant likelihood ratio statistic (LRT; Supplementary Table 3). Codeml uses a BEB analysis to calculate the posterior probability of each site (represented as codons) within the foreground branch sequence alignment. The posterior probability represents the likelihood that a…
Orthogroup Gene	Total codons in gene sequence alignment	Codons with PP greater than 95%	Codons with PP greater than 99%	% of codons with a 95% or greater PP	% of codons with a 99% PP
OG0011158	662	161	0	24.32	0
OG0011274	11	8	5	72.727	45.455
OG0011479	71	45	29	63.38	40.845
OG0011504	28	19	14	67.857	50
OG0011512	30	4	0	13.333	0
OG0011527	29	18	12	62.069	41.379
OG0011538	29	17	5	58.621	17.241
OG0011612	1535	158	0	10.293	0
OG0011688	26	12	4	46.154	15.385
OG0011731	10	9	3	90	30
OG0011760	27	1	0	3.704	0
OG0012009	156	78	40	50	25.641
OG0012022	16	8	4	50	25
OG0012111	12	8	4	66.667	33.333
OG0012172	41	9	2	21.951	4.878
OG0012336	36	19	8	52.778	22.222
OG0012475	6	1	0	16.667	0
OG0012570	16	7	4	43.75	25
OG0012743	556	339	39	60.971	7.014
OG0012785	298	24	16	8.054	5.369
OG0012829	31	11	1	35.484	3.226
OG0012880	491	334	87	68.024	17.719
OG0013131	14	8	2	57.143	14.286
OG0013221	36	26	17	72.222	47.222
OG0013255	19	2	0	10.526	0
OG0013317	9	3	0	33.333	0
OG0013657	42	21	16	50	38.095
OG0013691	10	6	1	60	10
OG0013791	9	8	6	88.889	66.667
OG0013815	60	24	10	40	16.667
OG0014194	765	586	452	76.601	59.085
OG0014303	12	8	7	66.667	58.333
OG0014353	784	455	126	58.036	16.071
OG0014357	33	15	6	45.455	18.182
OG0014579	20	2	1	10	5
OG0014641	25	14	7	56	28
OG0014736	1234	455	0	36.872	0
OG0014807	62	30	14	48.387	22.581
OG0014921	17	11	8	64.706	47.059
OG0014936	8	4	3	50	37.5
OG0014951	689	257	0	37.3	0
OG0014958	27	8	1	29.63	3.704
OG0015076	12	8	4	66.667	33.333
OG0015092	20	5	2	25	10
OG0015112	15	5	2	33.333	13.333
OG0015191	12	8	8	66.667	66.667
OG0015207	244	102	6	41.803	2.459
OG0015412	779	143	0	18.357	0
OG0015646	27	10	4	37.037	14.815
OG0015666	1426	2	0	0.14	0
OG0015806	14	1	0	7.143	0
OG0015917	202	73	1	36.139	0.495
OG0015977	31	12	6	38.71	19.355
OG0016017	327	39	27	11.927	8.257
OG0016038	668	304	0	45.509	0
OG0016223	17	5	0	29.412	0
OG0016228	465	62	0	13.333	0
OG0016277	803	5	0	0.623	0
OG0016288	31	4	1	12.903	3.226
OG0016302	984	224	0	22.764	0
OG0016368	327	24	0	7.339	0
OG0016429	17	11	5	64.706	29.412
OG0016587	1865	618	0	33.137	0
OG0016843	35	3	0	8.571	0
OG0016846	10	5	2	50	20
OG0016953	22	11	7	50	31.818
OG0016990	570	199	0	34.912	0
OG0017030	23	14	7	60.87	30.435

## Sheet: Supplementary Table 6
Supplementary Table 5: List of genes shown to be under positive selection in eastern chipmunks compared to siberian chipmunks using PAML's codeml branch site model. Genes were filtered to inlclude those with a significant likelihood ratio statistic and a Bayes Empirical Bayes posterior porbability of at least a 95%. We further filtered genes to only include those with Mus musculus homologs for do…
M. musculus gene ID
Lmbrd2
Pah
Klrk1
Zmat4
Prag1
Lrp2bp
Spata4
Myom3
Tmcc3
Ptpn14
Tbx10
Fat2
Phykpl
Pde6c
Ccdc172
Gabbr2
Rpn1
Itga11
Fbxo33
Fam181b
Dgat1
Pde3b
Bfsp2
Erich6
Fer1l5
Sntn
Amer3
C2orf69
Spag16
Myb
Ptchd4
Cpa1
Rgs9
Col6a1
Mis18a
Spata16
Ift80
Lrrn1
Mgat4c
Cnmd
Fam124b
Flt3
Znf689
Il27
Atxn7
Fa2h
Edc4
Meiosin
Mrps26
Dcdc2
Zscan26
Foxk1
St6galnac2
Sphk1
Xab2
Spata19
Ccdc15
Pla2g10
Greb1
Fras1
Bmp3
Tmprss11d
Pgm2
Tcerg1l

## Sheet: Supplementary Table 7
Supplementary Table 6: Function annotations of the 61 genes shown to be under positive selection in the eastern chipmunk compared to the Siberian chipmunk with Mus musculus homologs. The first column represents offical gene IDs followed by the omega (dN/dS) value for the eastern chipmunk lineage's branch. DAVID's functional annotation GO term ("GO_ID) for each gene is shown in column three follow…
Gene	Omega	GO_ID	Functional annotation
Phykpl	999	GO:0016829	lyase activity
Amer3	999	GO:0016055	Wnt signaling pathway
Fbxo33	9.67	GO:0016567	protein ubiquitination
Fat2	999	GO:0007156	homophilic cell adhesion via plasma membrane adhesion molecules
Flt3	999	GO:0001776	leukocyte homeostasis
Fras1	999	GO:0002009	morphogenesis of an epithelium
Lmbrd2	1.6	GO:0071875	adrenergic receptor signaling pathway
Lrp2bp	999	GO:0008150	biological processes
Mgat4c	207.03	GO:0006486	protein glycosylation
Mis18a	441.55	GO:0007059	chromosome segregation
Prag1	999	GO:0008360	regulation of cell shape
St6galnac2	335.67	GO:0006486	protein glycosylation
Tbx10	530.25	GO:0001708	cell fate specification
Xab2	1	GO:0000349	generation of catalytic spliceosome for first transesterification step
Atxn7	3.67	GO:0000226	microtubule cytoskeleton organization
Bfsp2	179.43	GO:0007010	cytoskeleton organization
Bmp3	999	GO:0001649	osteoblast differentiation
Cpa1	14.49	GO:0006508	proteolysis
Cnmd	999	GO:0001886	endothelial cell morphogenesis
Ccdc15	1.02	GO:0060271	cilium assembly
Ccdc172	198.55	GO:0097225	biological processes located within sperm midpiece
Col6a1	1	GO:0000302	response to reactive oxygen species
Dgat1	11.64	GO:0001523	retinoid metabolic process
Edc4	1	GO:0031087	deadenylation-independent decapping of nuclear-transcribed mRNA
Fam124b	999	GO:0008150	biological processes
Fam181b	999	GO:0008150	biological processes
Fa2h	999	GO:0001949	sebaceous gland cell differentiation
Fer1l5	842.12	GO:0001778	plasma membrane repair
Foxk1	1.19	GO:0000122	negative regulation of transcription by RNA polymerase II
Gabbr2	999	GO:0007193	adenylate cyclase-inhibiting G protein-coupled receptor signaling pathway
Greb1	1	GO:0002009	morphogenesis of an epithelium
Erich6	999	GO:0008150	biological processes
Itga11	453.39	GO:0006929	substrate-dependent cell migration
Il27	4.75	GO:0002230	positive regulation of defense response to virus by host, immune response
Ift80	999	GO:0001501	skeletal system development
Klrk1	681.3	GO:0002223	stimulatory C-type lectin receptor signaling pathway, Immune response
Lrrn1	3.26	GO:0051965	positive regulation of synapse assembly
Meiosin	999	GO:0006357	regulation of transcription by RNA polymerase II and spermatogenesis
Mrps26	5.65	GO:0032543	mitochondrial translation
Myb	82.6	GO:0000082	G1/S transition of mitotic cell cycle
Myom3	1.33	GO:0045214	sarcomere organization
Ptchd4	999	GO:0008150	biological processes
Pah	999	GO:0006558	L-phenylalanine metabolic process
Pde3b	999	GO:0001525	angiogenesis
Pde6c	789.55	GO:0007601	visual perception
Pgm2	2.09	GO:0005975	carbohydrate metabolic process
Pla2g10	999	GO:0001516	prostaglandin biosynthetic process
Ptpn14	999	GO:0001946	lymphangiogenesis
Rgs9	160.68	GO:0001975	response to amphetamine
Rpn1	15.76	GO:0006486	protein glycosylation
Sntn	217.88	GO:0005509	calcium ion binding
Spag16	999	GO:0007288	sperm axoneme assembly
Spata16	133.81	GO:0007283	spermatogenesis
Spata19	427.24	GO:0007283	spermatogenesis
Spata4	999	GO:0051493	regulation of cytoskeleton organization, spermatogenisis
Sphk1	1	GO:0001568	blood vessel development
Tmcc3	999	GO:0005783	endoplasmic reticulum
Tmprss11d	999	GO:0006508	proteolysis
Zscan26	823.36	GO:0006357	regulation of transcription by RNA polymerase II
Tcerg1l	259.77	GO:0003712	transcription coregulator activity
Zmat4	999	GO:0003676	nucleic acid binding

## Sheet: Supplementary Table 8
Supplementary Table 7: Functional annotation chart from the DAVID functional analysis of the 61 genes shown to be under positive selection in the eastern chipmunk compared to the Siberian chipmunk. The first column ("Category") lists DAVID's annotation category followed by the functional annotation term ("Term"). The third column represents the unique ID ("ID") for each functional annotationand; …
Category	Term	ID	Gene Count	% Genes	Genes	PValue	Bonferroni	Fold Enrichment
GOTERM_BP_DIRECT	cartilage development	GO:0051216	4	6.55738	BMP3, COL6A1, IFT80, CNMD	0.000886677	0.34268	0.418511
GOTERM_MF_DIRECT	protein binding	GO:0005515	21	34.4262	SPAG16, GABBR2, PRAG1, FLT3, PDE3B, RPN1, IFT80, FOXK1, IL27, SPATA4, LRP2BP, EDC4, BFSP2, MEIOSIN, FRAS1, MIS18A, KLRK1, ATXN7, COL6A1, MYB, RGS9	0.00301597	0.348784	0.428267
GOTERM_BP_DIRECT	insulin-like growth factor receptor signaling pathway	GO:0048009	3	4.91803	ATXN7, FLT3, COL6A1	0.011253	0.995265	1
GOTERM_BP_DIRECT	positive regulation of type II interferon production	GO:0032729	3	4.91803	KLRK1, FLT3, IL27	0.0128745	0.997822	1
GOTERM_BP_DIRECT	positive regulation of hepatic stellate cell activation	GO:2000491	2	3.27869	DGAT1, MYB	0.0193531	0.999903	1
UP_KW_BIOLOGICAL_PROCESS	Vision	KW-0844	3	4.91803	BFSP2, PDE6C, RGS9	0.0195903	0.499659	0.676635
GOTERM_BP_DIRECT	protein glycosylation	GO:0006486	3	4.91803	MGAT4C, ST6GALNAC2, RPN1	0.0306834	1	1
GOTERM_BP_DIRECT	visual perception	GO:0007601	3	4.91803	BFSP2, PDE6C, RGS9	0.0348084	1	1
GOTERM_MF_DIRECT	3',5'-cyclic-GMP phosphodiesterase activity	GO:0047555	2	3.27869	PDE3B, PDE6C	0.0417544	0.997657	1
GOTERM_MF_DIRECT	3',5'-cyclic-AMP phosphodiesterase activity	GO:0004115	2	3.27869	PDE3B, PDE6C	0.0417544	0.997657	1
GOTERM_MF_DIRECT	identical protein binding	GO:0042802	9	14.7541	MIS18A, KLRK1, PRAG1, DGAT1, PHYKPL, ZMAT4, PAH, TMCC3, MYOM3	0.0474747	0.998999	1
UP_KW_BIOLOGICAL_PROCESS	Chondrogenesis	KW-0891	2	3.27869	BMP3, CNMD	0.0475693	0.818378	0.676635
GOTERM_BP_DIRECT	GO:0016310~phosphorylation	GO:0016310	2	3.27869	ATXN7, SPHK1	0.0514119	1	1
UP_KW_BIOLOGICAL_PROCESS	KW-0221~Differentiation	KW-0221	6	9.83607	BMP3, SPATA16, KLRK1, FOXK1, CNMD, SPATA19	0.0579973	0.876455	0.676635
GOTERM_BP_DIRECT	morphogenesis of an epithelium	GO:0002009	2	3.27869	FRAS1, GREB1	0.0606434	1	1
GOTERM_BP_DIRECT	cilium assembly	GO:0060271	3	4.91803	SPAG16, CCDC15, IFT80	0.0754898	1	1
GOTERM_BP_DIRECT	cAMP-mediated signaling	GO:0019933	2	3.27869	PDE3B, PDE6C	0.0788422	1	1
GOTERM_MF_DIRECT	14-3-3 protein binding	GO:0071889	2	3.27869	TMCC3, FOXK1	0.0941874	0.999999	1
GOTERM_BP_DIRECT	homeostasis of number of cells	GO:0048872	2	3.27869	COL6A1, MYB	0.0966944	1	1
GOTERM_BP_DIRECT	spleen development	GO:0048536	2	3.27869	FLT3, MYB	0.0984609	1	1

## Sheet: Supplementary Table 9
Supplementary Table 8: DAVID's functional annotation clusters based on the results from Supplementary Table 7. Of the 61 genes under positive selection in the eastern chipmunk, 38 genes were grouped into three functional annotation clusters. DAVID clustered annoated genes based on function similarity. The Functional annotation cluster group along with its associated enrichment score are shown in …
Annotation Cluster 1	Enrichment Score: 1.1370686672278503
Category	Term	ID	Gene Count	% Genes	Genes	PValue	Bonferroni	Fold Enrichment
UP_KW_BIOLOGICAL_PROCESS	Vision	KW-0844	3	4.91803	BFSP2, PDE6C, RGS9	0.0195903	0.499659	13.4449
GOTERM_BP_DIRECT	Visual perception	GO:0007601	3	4.91803	BFSP2, PDE6C, RGS9	0.0348084	1	10.0719
UP_KW_BIOLOGICAL_PROCESS	Sensory transduction	KW-0716	3	4.91803	BFSP2, PDE6C, RGS9	0.568945	1	1.54539
Annotation Cluster 2	Enrichment Score: 0.8143218155388641
Category	Term	ID	Gene Count	% Genes	Genes	PValue	Bonferroni	Fold Enrichment
UP_KW_BIOLOGICAL_PROCESS	Differentiation	KW-0221	6	9.83607	BMP3, SPATA16, KLRK1, FOXK1, CNMD, SPATA19	0.0579973	0.876455	2.72993
GOTERM_BP_DIRECT	Cell differentiation	GO:0030154	4	6.55738	KLRK1, FOXK1, CNMD, SPATA19	0.140443	1	3.02913
UP_KW_MOLECULAR_FUNCTION	Developmental protein	KW-0217	5	8.19672	BMP3, SPATA16, FOXK1, CNMD, SPATA19	0.260557	0.999914	1.8582
UP_KW_MOLECULAR_FUNCTION	Developmental protein	KW-9996	5	8.19672	BMP3, SPATA16, FOXK1, CNMD, SPATA19	0.260557	0.999914	1.8582
Annotation Cluster 3	Enrichment Score: 0.44308135526977027
Category	Term	ID	Gene Count	% Genes	Genes	PValue	Bonferroni	Fold Enrichment
GOTERM_BP_DIRECT	Positive regulation of DNA-templated transcription	GO:0045893	4	6.55738	ATXN7, TBX10, MYB, FOXK1	0.196086	1	2.57592
GOTERM_MF_DIRECT	DNA-binding transcription factor activity	GO:0003700	3	4.91803	TBX10, MYB, FOXK1	0.313422	1	2.60225
GOTERM_MF_DIRECT	DNA-binding transcription factor activity, RNA polymerase II-specific	GO:0000981	4	6.55738	TBX10, MYB, FOXK1, ZSCAN26	0.328626	1	1.94607
GOTERM_MF_DIRECT	RNA polymerase II cis-regulatory region sequence-specific DNA binding	GO:0000978	4	6.55738	TBX10, MYB, FOXK1, ZSCAN26	0.328626	1	1.94607
UP_KW_BIOLOGICAL_PROCESS	Transcription	KW-0804	8	13.1148	XAB2, MEIOSIN, ATXN7, TBX10, MYB, FOXK1, ZSCAN26, PTPN14	0.366733	1	1.32422
GOTERM_BP_DIRECT	Regulation of transcription by RNA polymerase II	GO:0006357	5	8.19672	MEIOSIN, ATXN7, TBX10, FOXK1, ZSCAN26	0.367171	1	1.60482
UP_KW_BIOLOGICAL_PROCESS	Transcription regulation	KW-0805	7	11.4754	MEIOSIN, ATXN7, TBX10, MYB, FOXK1, ZSCAN26, PTPN14	0.517345	1	1.18944
UP_KW_MOLECULAR_FUNCTION	DNA-binding	KW-0238	5	8.19672	MEIOSIN, TBX10, ZMAT4, MYB, FOXK1	0.61712	1	1.15843
